# Supplementary material for: Integrative analysis of cancer multimodality data identifying COPS5 as a novel biomarker of diffuse large B-cell lymphoma
Source: Front Genet. 2024 Jun 21;15:1407765. doi: 10.3389/fgene.2024.1407765 (PMC11224480; doi:10.3389/fgene.2024.1407765)
Supplement: Supplementary file 1 [file DataSheet1.ZIP]

Archive with 2 entries (2 files):
- Supplementary_Material_v1.docx
- __MACOSX/._Supplementary_Material_v1.docx
